# Supplementary material for: First-Principles Insights on the Formation Mechanism of Innermost Layers of Solid Electrolyte Interphases on Carbon Anodes for Lithium-Ion Batteries
Source: Nanomaterials (Basel). 2022 Oct 18;12(20):3654. doi: 10.3390/nano12203654 (PMC9607018; doi:10.3390/nano12203654)
Supplement: Supplementary file 1 [file nanomaterials-12-03654-s001.zip]

Archive with 1 entries (1 files):
- nanomaterials-1899978-supplementary.pdf
